# Supplementary material for: Investigation of the Relationships between Coat Colour, Sex, and Morphological Characteristics in Donkeys Using Data Mining Algorithms
Source: Animals (Basel). 2023 Jul 20;13(14):2366. doi: 10.3390/ani13142366 (PMC10376350; doi:10.3390/ani13142366)
Supplement: Supplementary file 1 [file animals-13-02366-s001.zip]

Archive with 1 entries (1 files):
- animals-2438262-supplementary.pdf
